# Supplementary material for: Health-Related Quality of Life in Juvenile Idiopathic Arthritis: A Systematic Review of Phase III Clinical Trials
Source: J Clin Med. 2025 Jan 3;14(1):254. doi: 10.3390/jcm14010254 (PMC11721659; doi:10.3390/jcm14010254)
Supplement: Supplementary file 1 [file jcm-14-00254-s001.zip]

Archive with 1 entries (1 files):
- jcm-3369519-supplementary.pdf
